# Supplementary material for: The Ectopic Expression of the MpDIR1(t) Gene Enhances the Response of Plants from Arabidopsis thaliana to Biotic Stress by Regulating the Defense Genes and Antioxidant Flavonoids
Source: Plants (Basel). 2024 Sep 25;13(19):2692. doi: 10.3390/plants13192692 (PMC11478391; doi:10.3390/plants13192692)
Supplement: Supplementary file 1 [file plants-13-02692-s001.zip]

Archive with 1 entries (1 files):
- plants-3141037-supplementary.pdf
